# Supplementary material for: Injecting competition into online programming and Chinese- English translation classrooms
Source: Front Psychol. 2024 Sep 18;15:1268734. doi: 10.3389/fpsyg.2024.1268734 (PMC11445161; doi:10.3389/fpsyg.2024.1268734)
Supplement: Supplementary file 1 [file Table_1.XLSX]

## Sheet: Online Programming Scores
No.	Experiment group	Control group
1	83.2	69.5
2	78.7	68.7
3	84.8	69.3
4	79.6	69.6
5	83.3	70.3
6	83.2	64.5
7	77.4	68.5
8	83.7	64.8
9	82.1	67.8
10	78	68.1
11	80.7	69
12	84.1	69.6
13	83.2	68.6
14	84.6	64.5
15	81.8	68.7
16	81.2	67.6
17	78.6	67.9
18	79.3	70.2
19	83.4	65.8
20	84.2	65
21	76.9	67.8
22	78.7	66.5
23	78.9	65.8
24	82.5	64.5
25	79.1	66
26	82	69.7
27	81.2	67.1
28	79.2	68.5
29	84.2	66.3
30	77.2	67.3
31	82.3	69.6
32	80.8	69
33	84.3	68.6
34	80.9	65.4
35	83	64.7
36	84	68.3
37	79.9	65.5
38	79.5	70.2
39	84.3	69.3
40	84.1	65.3
41	84.3	67.8
42	78.1	68
43	82.6	66.7
44	82	67.5
45	78.2	69.2
46	84.5	66.3
47	78.3	67.4
48	81.5	70
49	82.4	65.7
50	82.3	66.8
51	81.7	66.2
52	77.1	66.2
53	83	70.4
54	84.8	69.5
AVG	81.452	67.48
SD	2.4007	1.77511
F-value	1.82
P-value	0.02
Effect size	0.96

## Sheet: Translation Scores
No.	Experiment group	Control group
1	90.1	79.9
2	83.7	78.8
3	91.1	79.9
4	86.1	82.4
5	84.7	80.6
6	88.5	82.4
7	86.3	77.7
8	82.1	78.1
9	86.2	81.2
10	87.7	77.1
11	91.6	80.9
12	85.9	80
13	91.3	78.2
14	82.5	80.8
15	91.1	77.1
16	85.5	82.4
17	91.2	77.8
18	85.1	82.1
19	86	77.1
20	84.3	76.9
21	88	82.5
22	88.4	78.8
23	89.1	77.2
24	87.1	77.8
25	86.9	80.3
26	88.3	82.6
27	88.6	81.6
28	88.5	77.4
29	88.4	78.5
30	89.1	81.9
31	88.7	77.2
32	86.3	80.3
33	88.4	81.3
34	82.5	76.5
35	89.1	77.6
36	86.9	78
37	89.3	80.5
38	88.9	81.2
39	85.7	78.2
40	84.7	79.9
41	90.8	76.7
42	84.9	77.3
43	82.7	81.6
44	89.8	79.5
45	90.4	82.3
46	82.5	80.3
47	88.6	80.8
48	90.1	80.8
49	83.7	79.1
50	88.3	79.3
Mean	87.314	79.568
STD	2.64945	1.89956
F-value	1.95
P-value	0.01
Effect size	0.86

## Sheet: Online Programming Engagement
No.	Experiment group	Control group
1	46	42
2	47	41
3	49	42
4	49	40
5	51	43
6	46	42
7	46	35
8	47	39
9	49	41
10	48	37
11	50	38
12	50	41
13	48	41
14	45	42
15	45	41
16	47	36
17	44	40
18	46	36
19	46	40
20	45	35
21	46	36
22	50	43
23	48	37
24	49	40
25	49	40
26	44	37
27	47	40
28	50	36
29	45	41
30	44	40
31	46	38
32	51	39
33	44	39
34	50	42
35	44	38
36	44	36
37	45	41
38	44	42
39	51	41
40	51	39
41	50	37
42	45	38
43	51	37
44	50	39
45	51	41
46	44	40
47	44	37
48	48	40
49	51	42
50	47	36
51	49	40
52	44	40
53	46	39
54	45	37
Mean	47.2	39.1
SD	2.54751	2.19694
T-value	17.67
P-value	0
Effect size	0.86

## Sheet: Translation Engagement
No.	Experiment group	Control group
1	53	42
2	51	41
3	49	47
4	51	48
5	56	44
6	52	43
7	52	41
8	56	41
9	56	48
10	49	45
11	54	48
12	51	49
13	54	43
14	56	48
15	52	41
16	50	48
17	49	41
18	53	45
19	56	45
20	50	42
21	52	47
22	51	46
23	53	47
24	50	47
25	56	45
26	50	49
27	54	48
28	55	44
29	57	46
30	51	48
31	51	46
32	49	41
33	49	47
34	54	42
35	54	41
36	53	44
37	51	48
38	50	40
39	56	44
40	50	42
41	51	41
42	56	41
43	52	45
44	55	42
45	54	42
46	52	44
47	51	45
48	49	47
49	55	43
50	49	48
Mean	52.4	44.6
SD	2.45781	2.75533
T-value	14.92
P-value	0
Effect size	0.83
